# Supplementary material for: Developmental kinetics and transcriptome dynamics of stem cell specification in the spermatogenic lineage
Source: Nat Commun. 2019 Jun 26;10:2787. doi: 10.1038/s41467-019-10596-0 (PMC6594958; doi:10.1038/s41467-019-10596-0)
Supplement: Supplementary file 4 — Supplementary Data 1 [file 41467_2019_10596_MOESM4_ESM.xlsx]

## Sheet: Top 10 DEGs 
	Cluster Number	Gene Name	Average Log(Fold Change) Expression	Percent of Cells Expressing Gene		Adjusted p-value
				Within Cluster	Outside Cluster
	1	Dppa5a	1.88188	99.8	74.9	0
		Dppa3	1.67535	99.6	35	0
		Ifitm1	1.67535	98.9	31.8	0
		Ldhb	1.38162	98.7	55.6	0
		Ifitm2	1.27225	99.7	47	0
		Slc25a4	1.0728	99.7	90.4	0
		Rpl10	0.996779	100	91.9	0
		Ifitm3	0.841455	94.5	24.5	0
		Pou5f1	0.829868	99.7	80	0
		Utf1	0.955153	99.6	60.4	2.16825e-300
	2	Dppa3	1.30428	88.8	34.8	0
		Ifitm1	0.955783	87.9	31.6	0
		Ifitm2	0.921368	89.9	47	0
		Dppa4	0.840404	97.4	80.1	0
		Hspa8	0.809189	99.8	99.1	0
		Hibadh	0.637189	92.2	59	0
		Pou5f1	0.720426	95.9	80	6.5935e-253
		Rpl36a	0.625622	99.6	99	8.61996e-218
		Rps4x	0.727591	99.4	96.2	4.2684e-213
		Utf1	0.717052	93.9	60.2	7.59449e-177
	3	Gm10709	1.12709	81.4	33.4	0
		Ifi27l2a	0.583859	72.6	29.9	0
		Gm10076	0.635616	87.4	59.6	3.14774e-300
		Rpl23a-ps3	0.589487	90.7	73.7	1.62542e-250
		Ifi27	0.640778	83.4	49.2	1.74085e-250
		Rpl36	0.606461	99.5	99.7	2.83922e-247
		Rps4x	0.714241	98.6	96.2	4.92808e-232
		Mrpl23	0.592415	98.2	96.2	8.50201e-228
		Dppa4	0.669807	92.4	80.3	1.03124e-207
		Utf1	0.713511	86.8	60.3	1.07641e-182
	4	Gm10709	1.26814	98.9	35.7	0
		Dnmt3l	1.02447	98.6	33.6	0
		Spocd1	0.900728	97.1	30.4	0
		Gm15389	0.817124	93.8	17.5	0
		Rpl6	0.755747	100	100	0
		Rps4x	0.930779	100	96.3	5.49878e-297
		Mlf1	0.810592	99	72.2	2.68463e-292
		Cln3	0.802327	99.9	72.6	2.08301e-275
		Mrpl23	0.757156	100	96.2	5.38175e-264
		Utf1	0.925179	100	61.3	5.34037e-232
	5	Vps8	2.17687	99.9	60.6	0
		Lmna	1.2242	94	38.4	0
		Wdr89	0.89627	99.9	93.6	0
		mt-Nd3	0.879888	99.9	96.9	0
		Capg	0.849826	97	62.7	0
		Gngt2	0.8413	87.6	31.7	0
		Mmp9	0.806046	86.9	31.2	0
		Mcam	0.826574	96.4	55.3	5.58091e-297
		Fcer1g	0.87115	85.4	38.3	2.30684e-294
		Afp	0.779433	99.4	83.3	8.87762e-277
	6	Vps8	1.30896	100	59.5	0
		Wdr89	1.13679	99.8	93.4	0
		D15Ertd621e	1.09432	93.2	49.7	0
		Jak1	1.05	95.3	86	0
		Uba52	0.966543	98.8	92.2	0
		Rps28	0.927547	100	100	0
		Gm26917	0.901603	100	96.5	0
		Gm42418	0.824967	100	98.6	0
		Krt18	0.800247	81.6	28.6	0
		Slc9a3r1	0.859505	90.9	78.4	4.3277e-263
	7	2810417H13Rik	0.863356	88.1	41.5	0
		Mmd	0.725035	99.1	90.6	0
		Fth1	0.579633	100	100	0
		Tmsb10	0.591104	99.8	98.8	8.02191e-301
		Ccnd1	0.638317	87	40.5	1.64799e-285
		Hhex	0.58488	90.1	50.6	8.38841e-278
		Ccnd2	0.771158	99	66.1	1.38709e-273
		Slbp	0.644602	98.3	91.4	8.12159e-267
		Tuba3b	0.628762	98.9	91.6	2.49201e-245
		Tuba3a	0.578672	99.3	94.5	8.30065e-235
	8	Cenpa	0.859161	97.4	83.5	0
		Tuba3b	0.845813	99.5	91	0
		Tuba3a	0.790811	99.7	94.1	0
		Hmgb2	0.75451	100	97	0
		Ptma	0.741059	100	99	0
		Mpc2	0.72796	99.6	94.8	0
		Hmgn2	0.706697	99.7	91	0
		Tsc22d3	0.686184	95.4	63.5	0
		Ccna2	0.682258	92.9	60.4	0
		Cirbp	0.676391	99.8	95.6	0
	9	Hmgn5	0.776771	76.1	19.4	5.34822e-118
		Map1lc3b	0.957018	100	97	6.09867e-106
		Mpc2	1.01294	100	95.5	4.02469e-101
		Foxf1	0.661977	72.1	22.8	3.15414e-89
		Egr4	0.914046	97.3	86.3	1.06745e-78
		Zbtb16	0.680517	89.6	40.4	7.96657e-75
		Psmd7	0.719365	99.5	84.6	2.37399e-71
		Gm8730	0.66267	99.5	86.3	1.59803e-67
		Tsc22d3	0.689326	95.9	68.4	1.67964e-61
		Dmrt1	0.699293	98.2	77	4.53116e-60
	10	Marcksl1	0.925698	99.8	97.5	3.9668e-274
		Anp32b	1.1171	99.5	97.1	7.24928e-272
		Cited1	0.974742	80.3	28.2	3.76071e-251
		Crabp1	1.09292	96.9	69.4	1.10792e-242
		Ptma	0.855525	100	99.1	6.00144e-235
		Ppp1cc	0.82681	99.5	93.5	7.52149e-231
		Bcl7c	0.872475	92.4	59.3	8.44294e-216
		Stra8	1.21126	81.7	29.5	1.80485e-214
		Fam136a	0.826024	93.9	55.7	7.85257e-211
		Dmrt1	0.83494	98.1	76.2	1.30664e-203
