# Supplementary material for: Developmental kinetics and transcriptome dynamics of stem cell specification in the spermatogenic lineage
Source: Nat Commun. 2019 Jun 26;10:2787. doi: 10.1038/s41467-019-10596-0 (PMC6594958; doi:10.1038/s41467-019-10596-0)
Supplement: Supplementary file 5 — Supplementary Data 2 [file 41467_2019_10596_MOESM5_ESM.xlsx]

## Sheet: Data 1 - DEGs Across Pseudotim
	Group	Gene
	1	2018-03-01
	1	2018-03-02
	1	2018-03-05
	1	2018-09-07
	1	0610009B22Rik
	1	0610011F06Rik
	1	0610037L13Rik
	1	1010001B22Rik
	1	1110008L16Rik
	1	1110019D14Rik
	1	1110032A03Rik
	1	1110034G24Rik
	1	1110059E24Rik
	1	1600025M17Rik
	1	1700007K13Rik
	1	1700010B08Rik
	1	1700019A02Rik
	1	1700020N15Rik
	1	1700021F05Rik
	1	1700028K03Rik
	1	1700029J07Rik
	1	1700030J22Rik
	1	1700030K09Rik
	1	1700037C18Rik
	1	1700037H04Rik
	1	1700047F07Rik
	1	1700049G17Rik
	1	1700067K01Rik
	1	1700113A16Rik
	1	1700116B05Rik
	1	1810009A15Rik
	1	1810010H24Rik
	1	1810022K09Rik
	1	1810043G02Rik
	1	2010111I01Rik
	1	2210417A02Rik
	1	2310001H17Rik
	1	2310030G06Rik
	1	2310040G24Rik
	1	2310043M15Rik
	1	2310046K23Rik
	1	2410004I01Rik
	1	2410012E07Rik
	1	2410016O06Rik
	1	2410022M11Rik
	1	2410141K09Rik
	1	2500002B13Rik
	1	2510002D24Rik
	1	2610001J05Rik
	1	2610008E11Rik
	1	2610037D02Rik
	1	2610044O15Rik8
	1	2610301B20Rik
	1	2610524H06Rik
	1	2700012I20Rik
	1	2700049A03Rik
	1	2700060E02Rik
	1	2700062C07Rik
	1	2810004N23Rik
	1	2810474O19Rik
	1	2900011O08Rik
	1	3110002H16Rik
	1	3300002P13Rik
	1	3425401B19Rik
	1	3632451O06Rik
	1	3830406C13Rik
	1	4631405K08Rik
	1	4632415L05Rik
	1	4732440D04Rik
	1	4831440E17Rik
	1	4833420G17Rik
	1	4922502N22Rik
	1	4930415O20Rik
	1	4930430F08Rik
	1	4930444P10Rik
	1	4930447C04Rik
	1	4930452B06Rik
	1	4930461G14Rik
	1	4930480K23Rik
	1	4930486L24Rik
	1	4930558C23Rik
	1	4930566F21Rik
	1	4930591A17Rik
	1	4931414P19Rik
	1	4933402C06Rik
	1	5031415H12Rik
	1	5430403G16Rik
	1	6430503K07Rik
	1	9030624J02Rik
	1	9130019O22Rik
	1	9330104G04Rik
	1	9330185C12Rik
	1	9530082P21Rik
	1	A830018L16Rik
	1	A830031A19Rik
	1	AA386476
	1	Aaas
	1	Aamp
	1	Aar2
	1	Aars
	1	Aars2
	1	Aasdh
	1	Aasdhppt
	1	Abcb6
	1	Abcb8
	1	Abcc5
	1	Abcd2
	1	Abcd4
	1	Abcf3
	1	Abhd10
	1	Abhd8
	1	Abo
	1	Abt1
	1	Acad12
	1	Acadm
	1	Acadsb
	1	Acat1
	1	Acbd7
	1	Acer2
	1	Ackr4
	1	Acot1
	1	Acot3
	1	Acot8
	1	Acp6
	1	Acsf3
	1	Actg1
	1	Actn2
	1	Actr6
	1	Actr8
	1	Acyp1
	1	Adad2
	1	Adal
	1	Adam22
	1	Adat1
	1	Adat3
	1	Adck3
	1	Adck4
	1	Adh4
	1	Adh5
	1	Adk
	1	Adprhl2
	1	Afg3l1
	1	Agpat1
	1	Agpat4
	1	Ahsa1
	1	Ahsa2
	1	AI987944
	1	Aicda
	1	Aimp1
	1	Akr1c19
	1	Akr1e1
	1	Akt1s1
	1	Akt3
	1	Aldh1b1
	1	Aldh7a1
	1	Alg1
	1	Alg13
	1	Alg3
	1	Alg8
	1	Alkbh6
	1	Alkbh7
	1	Alkbh8
	1	Alpl
	1	Amdhd2
	1	Amer1
	1	Anapc10
	1	Anapc11
	1	Anapc7
	1	Angpt2
	1	Ankmy2
	1	Ankrd24
	1	Ankrd27
	1	Ankrd42
	1	Anks3
	1	Ankzf1
	1	Ano2
	1	Anxa1
	1	Anxa11
	1	Ap1m1
	1	Ap3b2
	1	Ap3s1
	1	Ap3s2
	1	Ap5z1
	1	Apba3
	1	Apela
	1	Apex1
	1	Aph1a
	1	Apip
	1	Aplf
	1	Apoa1bp
	1	Apobec1
	1	Apoc1
	1	Apoh
	1	Apom
	1	Apoo
	1	Apool
	1	Apoo-ps
	1	Apopt1
	1	Aptx
	1	Aqr
	1	Arfip2
	1	Arhgap42
	1	Arhgef18
	1	Arhgef37
	1	Arid4a
	1	Arl13a
	1	Arl2
	1	Arl4c
	1	Armc9
	1	Armcx3
	1	Arrdc3
	1	Arrdc4
	1	Arv1
	1	Asb4
	1	Asb7
	1	Ascc1
	1	Ash2l
	1	Asic2
	1	Asl
	1	Asna1
	1	Asph
	1	Aspscr1
	1	Asz1
	1	Atad2b
	1	Atad3a
	1	Atat1
	1	Atf6b
	1	Atf7ip
	1	Atp1a2
	1	Atp5b
	1	Atp5g1
	1	Atp5g2
	1	Atp5j2
	1	Atp6v1b2
	1	Atp6v1e1
	1	Atpif1
	1	AU018091
	1	AU022751
	1	Aurka
	1	Aurkaip1
	1	Aurkc
	1	AW146154
	1	AW209491
	1	Axin2
	1	Azin2
	1	B230118H07Rik
	1	B3galnt2
	1	B3galt4
	1	B3galt6
	1	B4galt7
	1	B9d1
	1	Babam1
	1	Bbof1
	1	Bbx
	1	BC002059
	1	BC031181
	1	BC037034
	1	BC048679
	1	Bcap31
	1	Bcar1
	1	Bcar3
	1	Bcas2
	1	Bcas3
	1	Bcat2
	1	Bccip
	1	Bcdin3d
	1	Bckdha
	1	Bckdk
	1	Bcl11a
	1	Bcl2l12
	1	Bcl7c
	1	Bcor
	1	Bdh1
	1	Bend6
	1	Bfar
	1	Bhmt2
	1	Bin2
	1	Bin3
	1	Birc2
	1	Blcap
	1	Blm
	1	Blnk
	1	Bloc1s3
	1	Bmp4
	1	Bnipl
	1	Borcs8
	1	Bpnt1
	1	Brdt
	1	Brf2
	1	Brix1
	1	Brsk1
	1	Bst2
	1	Btd
	1	Btf3
	1	Btrc
	1	Bub1
	1	Bysl
	1	C1qbp
	1	C2
	1	C330011M18Rik
	1	C430039J16Rik
	1	C8a
	1	C8g
	1	CAAA01147332.1
	1	Caap1
	1	Cachd1
	1	Cacnb3
	1	Cacng6
	1	Cacybp
	1	Calcoco1
	1	Calcoco2
	1	Calm3
	1	Camk1
	1	Camk1g
	1	Capn10
	1	Capn11
	1	Caprin1
	1	Caps2
	1	Car11
	1	Carkd
	1	Cars2
	1	Catsperd
	1	Catsperg1
	1	Cbs
	1	Cbwd1
	1	Cc2d1b
	1	Ccar1
	1	Ccbl1
	1	Ccbl2
	1	Ccdc103
	1	Ccdc106
	1	Ccdc107
	1	Ccdc117
	1	Ccdc124
	1	Ccdc130
	1	Ccdc146
	1	Ccdc150
	1	Ccdc152
	1	Ccdc160
	1	Ccdc163
	1	Ccdc17
	1	Ccdc174
	1	Ccdc18
	1	Ccdc189
	1	Ccdc191
	1	Ccdc22
	1	Ccdc28a
	1	Ccdc28b
	1	Ccdc39
	1	Ccdc43
	1	Ccdc51
	1	Ccdc58
	1	Ccdc61
	1	Ccdc65
	1	Ccdc66
	1	Ccdc73
	1	Ccdc77
	1	Ccdc8
	1	Ccdc86
	1	Ccdc89
	1	Ccdc9
	1	Ccdc91
	1	Ccdc97
	1	Ccm2
	1	Ccnb2
	1	Ccnc
	1	Ccng2
	1	Ccr7
	1	Ccs
	1	Ccsap
	1	Cct2
	1	Cct3
	1	Cct4
	1	Cct5
	1	Cct7
	1	Cct8
	1	Cd24a
	1	Cd302
	1	Cd320
	1	Cd3eap
	1	Cd59a
	1	Cd59b
	1	Cd74
	1	Cd79b
	1	Cd86
	1	Cdc20
	1	Cdc26
	1	Cdc37
	1	Cdc37l1
	1	Cdc40
	1	Cdc42ep4
	1	Cdc42ep5
	1	Cdh12
	1	Cdh19
	1	Cdh20
	1	Cdk10
	1	Cdk16
	1	Cdk5rap1
	1	Cdk5rap2
	1	Cdk5rap3
	1	Cdk6
	1	Cdkl4
	1	Cdkn2aip
	1	Cdo1
	1	Ceacam19
	1	Cebpg
	1	Cebpzos
	1	Cenpc1
	1	Cenpf
	1	Cenpt
	1	Cep104
	1	Cep120
	1	Cep126
	1	Cep131
	1	Cep44
	1	Cep70
	1	Cep72
	1	Cep89
	1	Cep95
	1	Cep97
	1	Cept1
	1	Ces1b
	1	Ces1c
	1	Cfap20
	1	Cfap36
	1	Cfap97
	1	Cgn
	1	Chac2
	1	Chchd1
	1	Chchd10
	1	Chchd2
	1	Chchd3
	1	Chchd5
	1	Chd1
	1	Chd5
	1	Chil1
	1	Chordc1
	1	Chrac1
	1	Chrd
	1	Chtf18
	1	Chtf8
	1	Ciapin1
	1	Cirh1a
	1	Cited2
	1	Ckap5
	1	Ckb
	1	Clca3b
	1	Clcn2
	1	Cldn34c1
	1	Clec12a
	1	Clec2g
	1	Clip3
	1	Clk1
	1	Cln5
	1	Clp1
	1	Clpb
	1	Cluap1
	1	Clvs1
	1	Cmah
	1	Cml2
	1	Cmss1
	1	CN725425
	1	Cndp2
	1	Cnot2
	1	Cnot3
	1	Cntd1
	1	Cntfr
	1	Coasy
	1	Cog1
	1	Cog6
	1	Cog7
	1	Col6a3
	1	Col9a1
	1	Col9a2
	1	Commd1
	1	Commd3
	1	Commd4
	1	Cope
	1	Copg2
	1	Cops5
	1	Cops6
	1	Cops7a
	1	Copz1
	1	Coq2
	1	Coq3
	1	Coq4
	1	Coq6
	1	Coq9
	1	Cox6b2
	1	Cox7a2l
	1	Cox7b
	1	Cox7c
	1	Cpox
	1	Cpq
	1	Cpsf3
	1	Cpsf4l
	1	Cpz
	1	Cr1l
	1	Crabp2
	1	Crb1
	1	Creb3l4
	1	Creld1
	1	Crem
	1	Crispld1
	1	Crybb2
	1	Crym
	1	Cryz
	1	Cryzl1
	1	Csdc2
	1	Csf2ra
	1	Ctc1
	1	Ctdsp2
	1	Ctf1
	1	Cthrc1
	1	Ctnnbl1
	1	Ctns
	1	Ctps2
	1	Ctsa
	1	Ctsf
	1	Ctso
	1	Ctsw
	1	Ctxn3
	1	Cul2
	1	Cuta
	1	Cwc22
	1	Cwc25
	1	Cwc27
	1	Cwf19l2
	1	Cxxc4
	1	Cyb561d2
	1	Cyb5r1
	1	Cycs
	1	Cyp20a1
	1	Cyp4a12b
	1	Cysltr2
	1	D11Wsu47e
	1	D2hgdh
	1	D2Wsu81e
	1	D630003M21Rik
	1	D930019O06Rik
	1	Dand5
	1	Dapk3
	1	Dars2
	1	Dazap1
	1	Dbn1
	1	Dbndd1
	1	Dbp
	1	Dcaf11
	1	Dcaf13
	1	Dcaf7
	1	Dcaf8
	1	Dclre1c
	1	Dcps
	1	Dctd
	1	Dctn5
	1	Dda1
	1	Ddb1
	1	Ddc
	1	Ddit4
	1	Ddx1
	1	Ddx23
	1	Ddx39b
	1	Ddx3y
	1	Ddx4
	1	Ddx41
	1	Ddx49
	1	Ddx50
	1	Ddx54
	1	Ddx56
	1	Ddx58
	1	Ddx60
	1	Dedd
	1	Dedd2
	1	Def8
	1	Dennd1c
	1	Dennd6b
	1	Derl3
	1	Det1
	1	Dfna5
	1	Dgcr14
	1	Dgka
	1	Dguok
	1	Dhrs1
	1	Dhrs4
	1	Dhrs7
	1	Dhx37
	1	Dkk1
	1	Dlat
	1	Dlg2
	1	Dlg3
	1	Dlgap5
	1	Dll1
	1	Dll3
	1	Dmap1
	1	Dmgdh
	1	Dmrtc1b
	1	Dnaaf1
	1	Dnaaf3
	1	Dnaic1
	1	Dnaja1
	1	Dnaja3
	1	Dnajb2
	1	Dnajc17
	1	Dnajc18
	1	Dnajc30
	1	Dnajc7
	1	Dnal4
	1	Dnase1l1
	1	Dnd1
	1	Dnpep
	1	Dnttip2
	1	Dph5
	1	Dpp3
	1	Dpp7
	1	Dpp8
	1	Dpp9
	1	Dppa2
	1	Dppa3
	1	Dppa4
	1	Dppa5a
	1	Drc1
	1	Dscr3
	1	Dtd2
	1	Dtwd1
	1	Dus3l
	1	Dus4l
	1	Dusp19
	1	Dusp26
	1	Dxo
	1	Dync1li1
	1	Dync2li1
	1	Dynll1
	1	Dynlrb2
	1	Dynlt1a
	1	Dynlt1b
	1	Dynlt1f
	1	Dyrk1b
	1	E330012B07Rik
	1	E430018J23Rik
	1	E530001K10Rik
	1	Eapp
	1	Ears2
	1	Ebna1bp2
	1	Ece2
	1	Echdc1
	1	Echs1
	1	Edc3
	1	Eef1a1
	1	Eef1b2
	1	Eef1d
	1	Eef1e1
	1	Eef1g
	1	Eef2
	1	Eef2kmt
	1	Eefsec
	1	Efcab7
	1	Eid2b
	1	Eif1a
	1	Eif2a
	1	Eif2b3
	1	Eif2s3x
	1	Eif2s3y
	1	Eif3e
	1	Eif3f
	1	Eif3g
	1	Eif3h
	1	Eif3j1
	1	Eif3k
	1	Eif3l
	1	Eif4a1
	1	Eif4a2
	1	Eif4b
	1	Eif4g3
	1	Eif5a
	1	Elavl1
	1	Elf1
	1	Elk1
	1	Elp3
	1	Elp4
	1	Emc2
	1	Emc4
	1	Emd
	1	Emp2
	1	Endog
	1	Eno1
	1	Eno1b
	1	Enpep
	1	Enpp2
	1	Entpd2
	1	Eps15
	1	Eps8l1
	1	Eral1
	1	Eras
	1	Ercc1
	1	Esp6
	1	Esr1
	1	Etfa
	1	Etfb
	1	EU599041
	1	Evi5l
	1	Evx1os
	1	Exosc5
	1	Exosc9
	1	Faf2
	1	Fahd2a
	1	Fam101a
	1	Fam132a
	1	Fam134b
	1	Fam149b
	1	Fam163a
	1	Fam173a
	1	Fam173b
	1	Fam175a
	1	Fam178b
	1	Fam184a
	1	Fam185a
	1	Fam192a
	1	Fam19a4
	1	Fam206a
	1	Fam208a
	1	Fam227a
	1	Fam228b
	1	Fam32a
	1	Fam3a
	1	Fam50a
	1	Fam81b
	1	Fam96a
	1	Fancb
	1	Fancc
	1	Fancd2
	1	Far1
	1	Fars2
	1	Farsa
	1	Farsb
	1	Fastkd2
	1	Fau
	1	Fbl
	1	Fbxl12
	1	Fbxl2
	1	Fbxl20
	1	Fbxo15
	1	Fbxo16
	1	Fbxo31
	1	Fbxo36
	1	Fbxo40
	1	Fbxo42
	1	Fbxw9
	1	Fcf1
	1	Fdft1
	1	Fdx1l
	1	Fdxr
	1	Fer
	1	Fermt1
	1	Fgf8
	1	Fggy
	1	Fhl1
	1	Fhl4
	1	Figf
	1	Fip1l1
	1	Fitm2
	1	Fiz1
	1	Fkbp1b
	1	Fkbp4
	1	Fkbp8
	1	Fkbpl
	1	Flad1
	1	Flcn
	1	Flna
	1	Flywch1
	1	Fmn1
	1	Fnta
	1	Foxa3
	1	Foxb1
	1	Foxd3
	1	Foxd4
	1	Foxp4
	1	Foxr1
	1	Fra10ac1
	1	Fsd1
	1	Ftsj2
	1	Ftx
	1	Fubp1
	1	Fus
	1	Fuz
	1	Fxr1
	1	Fyb
	1	Fzd2
	1	Fzd5
	1	Fzr1
	1	G3bp1
	1	G730013B05Rik
	1	Gab3
	1	Gabarap
	1	Gadd45b
	1	Gadd45gip1
	1	Gal
	1	Galk2
	1	Galm
	1	Galp
	1	Galr2
	1	Gamt
	1	Gapdh
	1	Gas8
	1	Gatad1
	1	Gatb
	1	Gbp2
	1	Gbp4
	1	Gc
	1	Gcnt2
	1	Gcsh
	1	Gdf3
	1	Gdi1
	1	Gdpd3
	1	Gdpgp1
	1	Gemin6
	1	Gfm2
	1	Gfra4
	1	Gga1
	1	Ggct
	1	Ggnbp1
	1	Gipr
	1	Gjb3
	1	Gla
	1	Glb1l3
	1	Gli1
	1	Glipr1l2
	1	Glmp
	1	Glrx
	1	Glrx2
	1	Glrx3
	1	Glt1d1
	1	Gltscr2
	1	Gm10020
	1	Gm10036
	1	Gm10053
	1	Gm10069
	1	Gm10073
	1	Gm10076
	1	Gm10094
	1	Gm10112
	1	Gm10116
	1	Gm10146
	1	Gm10260
	1	Gm10263
	1	Gm10269
	1	Gm10699
	1	Gm10745
	1	Gm1141
	1	Gm11413
	1	Gm11457
	1	Gm11520
	1	Gm11579
	1	Gm11747
	1	Gm11767
	1	Gm11827
	1	Gm12108
	1	Gm12589
	1	Gm12688
	1	Gm13346
	1	Gm13404
	1	Gm13580
	1	Gm13613
	1	Gm13710
	1	Gm14124
	1	Gm14139
	1	Gm14249
	1	Gm14258
	1	Gm14325
	1	Gm14418
	1	Gm14443
	1	Gm14641
	1	Gm14661
	1	Gm15013
	1	Gm15169
	1	Gm15222
	1	Gm15389
	1	Gm15408
	1	Gm15446
	1	Gm15486
	1	Gm15545
	1	Gm15611
	1	Gm15698
	1	Gm15721
	1	Gm15800
	1	Gm16104
	1	Gm16152
	1	Gm16196
	1	Gm16230
	1	Gm17057
	1	Gm17067
	1	Gm17300
	1	Gm17541
	1	Gm17546
	1	Gm17660
	1	Gm18025
	1	Gm19412
	1	Gm19553
	1	Gm2000
	1	Gm20186
	1	Gm20324
	1	Gm20692
	1	Gm20750
	1	Gm20939
	1	Gm21092
	1	Gm21967
	1	Gm21988
	1	Gm26510
	1	Gm26532
	1	Gm26547
	1	Gm26564
	1	Gm26569
	1	Gm26576
	1	Gm26724
	1	Gm26725
	1	Gm26825
	1	Gm26834
	1	Gm26856
	1	Gm26881
	1	Gm27017
	1	Gm27045
	1	Gm28557
	1	Gm28727
	1	Gm29128
	1	Gm29202
	1	Gm29562
	1	Gm31108
	1	Gm3143
	1	Gm33370
	1	Gm33973
	1	Gm36888
	1	Gm37854
	1	Gm38250
	1	Gm3830
	1	Gm38509
	1	Gm42419
	1	Gm42567
	1	Gm42669
	1	Gm42722
	1	Gm42875
	1	Gm43091
	1	Gm43337
	1	Gm43342
	1	Gm4349
	1	Gm43549
	1	Gm43565
	1	Gm43803
	1	Gm43951
	1	Gm43956
	1	Gm44119
	1	Gm4419
	1	Gm44386
	1	Gm4707
	1	Gm4779
	1	Gm4799
	1	Gm4841
	1	Gm4924
	1	Gm4978
	1	Gm5083
	1	Gm5091
	1	Gm5093
	1	Gm5113
	1	Gm5145
	1	Gm5160
	1	Gm5422
	1	Gm5475
	1	Gm5595
	1	Gm5611
	1	Gm5786
	1	Gm6133
	1	Gm6483
	1	Gm6563
	1	Gm6594
	1	Gm6710
	1	Gm6792
	1	Gm6812
	1	Gm6871
	1	Gm6880
	1	Gm7221
	1	Gm7534
	1	Gm7676
	1	Gm805
	1	Gm8186
	1	Gm8394
	1	Gm867
	1	Gm9112
	1	Gm9493
	1	Gm9780
	1	Gm9843
	1	Gm9918
	1	Gmpr2
	1	Gna11
	1	Gna15
	1	Gnb2l1
	1	Gnl3l
	1	Golga4
	1	Golga5
	1	Golgb1
	1	Golph3l
	1	Got1
	1	Gpatch1
	1	Gpatch3
	1	Gpbar1
	1	Gpha2
	1	Gpn1
	1	Gpn3
	1	Gpr108
	1	Gpr20
	1	Gpr83
	1	Gpr89
	1	Gprasp2
	1	Gps1
	1	Gpsm1
	1	Gpt2
	1	Gpx4
	1	Grap2
	1	Grhpr
	1	Grm8
	1	Gss
	1	Gstk1
	1	Gstm3
	1	Gstz1
	1	Gtf2b
	1	Gtf2f1
	1	Gtf2f2
	1	Gtf2h3
	1	Gtf2i
	1	Gtpbp3
	1	Gtpbp6
	1	Gtsf1l
	1	Gulo
	1	Gys1
	1	Gzf1
	1	Gzma
	1	H2afv
	1	H2afx
	1	H2afy
	1	H2-Ke6
	1	Hacd3
	1	Hadhb
	1	Haghl
	1	Hao1
	1	Harbi1
	1	Hars
	1	Haus5
	1	Hbp1
	1	Hdac2
	1	Hdac8
	1	Hdgfl1
	1	Hdgfrp2
	1	Hdhd2
	1	Heatr1
	1	Hectd3
	1	Helt
	1	Herpud2
	1	Hes5
	1	Hesx1
	1	Hexa
	1	Hexdc
	1	Hey1
	1	Hibadh
	1	Hibch
	1	Hif3a
	1	Hint2
	1	Hist1h1b
	1	Hist1h2bc
	1	Hist2h3c2
	1	Hist3h2a
	1	Hist4h4
	1	Hmg20a
	1	Hmg20b
	1	Hmgn5
	1	Hmgxb4
	1	Hmmr
	1	Hnrnpa1
	1	Hnrnph1
	1	Hormad2
	1	Hoxd1
	1	Hsd17b10
	1	Hsd17b14
	1	Hsd17b4
	1	Hsd17b6
	1	Hsf2
	1	Hsf2bp
	1	Hsp90aa1
	1	Hsp90ab1
	1	Hsp90b1
	1	Hspa12b
	1	Hspa2
	1	Hspa4
	1	Hspa8
	1	Hspa9
	1	Hspb11
	1	Hspb2
	1	Hspbap1
	1	Hspbp1
	1	Hspd1
	1	Hspe1
	1	Hsph1
	1	Iah1
	1	Iars2
	1	Icam4
	1	Icam5
	1	Ice2
	1	Id1
	1	Id3
	1	Idh3b
	1	Idh3g
	1	Idnk
	1	Ier5
	1	Ifi27
	1	Ifi35
	1	Ifitm1
	1	Ifitm2
	1	Ifitm3
	1	Ifitm5
	1	Ift172
	1	Ift22
	1	Ift52
	1	Ift74
	1	Ift88
	1	Igbp1
	1	Igbp1b
	1	Igsf11
	1	Igsf8
	1	Ikbip
	1	Ikbkg
	1	Ikzf2
	1	Il2rg
	1	Ilf2
	1	Iltifb
	1	Ilvbl
	1	Immp1l
	1	Immp2l
	1	Immt
	1	Imp4
	1	Impa2
	1	Impact
	1	Impdh2
	1	Inadl
	1	Ing2
	1	Ing4
	1	Insl5
	1	Ints10
	1	Ints12
	1	Ints4
	1	Ints8
	1	Ints9
	1	Iqcc
	1	Iqcg
	1	Irf1
	1	Irf2bp1
	1	Irgm1
	1	Irgq
	1	Iscu
	1	Isg15
	1	Isl2
	1	Isoc2a
	1	Isyna1
	1	Itpkc
	1	Itsn1
	1	Izumo4
	1	Jmjd4
	1	Jund
	1	Kansl1l
	1	Kat8
	1	Katnal2
	1	Katnb1
	1	Kcnh1
	1	Kcnip2
	1	Kctd21
	1	Kdelc1
	1	Kdelr1
	1	Kdm3b
	1	Kdm4a
	1	Kdm4b
	1	Kdm4c
	1	Kdm5b
	1	Kdm5c
	1	Kdm5d
	1	Kdm8
	1	Khdc1a
	1	Khdc1b
	1	Khdc1c
	1	Khdc3
	1	Kif18b
	1	Kif1bp
	1	Kif20b
	1	Kif21a
	1	Kif22
	1	Kif7
	1	Kirrel
	1	Kiss1r
	1	Kiz
	1	Klc1
	1	Klc2
	1	Klc3
	1	Klc4
	1	Klf15
	1	Klf2
	1	Klf3
	1	Klf5
	1	Klf6
	1	Klhdc3
	1	Klhdc4
	1	Klhl3
	1	Klhl8
	1	Klk1
	1	Kndc1
	1	Kpnb1
	1	Kptn
	1	Kremen2
	1	Kri1
	1	Krt17
	1	Krt222
	1	Krt42
	1	Krt73
	1	Ktn1
	1	Kxd1
	1	L1td1
	1	L3mbtl3
	1	l7Rn6
	1	Lage3
	1	Lair1
	1	Lap3
	1	Lars
	1	Las1l
	1	Layn
	1	Lcmt2
	1	Lct
	1	Ldhb
	1	Lef1
	1	Lefty1
	1	Lefty2
	1	Lemd1
	1	Leng8
	1	Leng9
	1	Letm1
	1	Letm2
	1	Liph
	1	Lipt1
	1	Llph
	1	Lman2l
	1	Lmnb2
	1	Lncenc1
	1	Lonp1
	1	Lpar4
	1	Lpar6
	1	Lrfn1
	1	Lrp8os2
	1	Lrrc18
	1	Lrrc29
	1	Lrrc31
	1	Lrrc34
	1	Lrrc36
	1	Lrrc42
	1	Lrrc45
	1	Lrrc61
	1	Lrrfip1
	1	Lrrk2
	1	Lrrn4
	1	Lsm7
	1	Lta4h
	1	Ly6d
	1	Ly6e
	1	Ly6g6e
	1	Lyrm2
	1	Lztfl1
	1	Lztr1
	1	Lzts2
	1	M6pr
	1	Mad1l1
	1	Mad2l1bp
	1	Maf1
	1	Mageb16
	1	Maged1
	1	Maged2
	1	Maml2
	1	Man2c1
	1	Maoa
	1	Map3k15
	1	Mapk13
	1	Mapk1ip1
	1	Mapk7
	1	Mapkapk5
	1	Marcks
	1	Mat2b
	1	Mavs
	1	Max
	1	Maz
	1	Mbd3
	1	Mbip
	1	Mbl2
	1	Mcat
	1	Mccc1
	1	Mccc2
	1	Mcee
	1	Mcm8
	1	Mcm9
	1	Mcmdc2
	1	Mcoln1
	1	Mcpt8
	1	Mdh1
	1	Mea1
	1	Mecr
	1	Med16
	1	Med19
	1	Med24
	1	Med25
	1	Med30
	1	Med4
	1	Med6
	1	Meig1
	1	Mep1b
	1	Metap1d
	1	Metrn
	1	Mettl2
	1	Mettl20
	1	Mettl21e
	1	Mettl22
	1	Mettl24
	1	Mettl3
	1	Mettl5
	1	Mettl7a1
	1	Mettl8
	1	Mfap1b
	1	Mfap4
	1	Mfsd3
	1	Mgea5
	1	Mgl2
	1	Mgme1
	1	Mgmt
	1	Mgst2
	1	Mib2
	1	Micu1
	1	Micu2
	1	Mid1ip1
	1	Mier2
	1	Mif
	1	Miip
	1	Mina
	1	Mipep
	1	Mis18bp1
	1	Mkrn1
	1	Mkx
	1	Mlana
	1	Mlh1
	1	Mlph
	1	Mlycd
	1	Mmachc
	1	Mmp11
	1	Mmp16
	1	Mnat1
	1	Mnd1
	1	Mns1
	1	Mocos
	1	Mocs2
	1	Morf4l1
	1	Morf4l2
	1	Morn1
	1	Morn2
	1	Morn4
	1	Mphosph10
	1	Mphosph8
	1	Mpnd
	1	Mpp1
	1	Mpst
	1	Mpv17
	1	Mri1
	1	Mrpl11
	1	Mrpl15
	1	Mrpl16
	1	Mrpl17
	1	Mrpl19
	1	Mrpl23
	1	Mrpl24
	1	Mrpl27
	1	Mrpl32
	1	Mrpl34
	1	Mrpl39
	1	Mrpl4
	1	Mrpl44
	1	Mrpl45
	1	Mrpl47
	1	Mrpl50
	1	Mrps10
	1	Mrps12
	1	Mrps18a
	1	Mrps22
	1	Mrps27
	1	Mrps30
	1	Mrps31
	1	Mrps33
	1	Mrps6
	1	Mrs2
	1	Ms4a6d
	1	Msantd2
	1	Msantd3
	1	Msantd4
	1	Msc
	1	Msln
	1	Mta3
	1	Mterf2
	1	Mterf3
	1	Mterf4
	1	Mtg1
	1	Mtif2
	1	Mtif3
	1	Mtl5
	1	Mtmr14
	1	Mtpap
	1	Mtrf1
	1	Mtx2
	1	Mum1l1
	1	Mup18
	1	Mup3
	1	Mup6
	1	Mus81
	1	Mut
	1	Mxra8
	1	Mybbp1a
	1	Mybl1
	1	Myof
	1	Mypop
	1	Mzb1
	1	Mzf1
	1	N6amt2
	1	Naa10
	1	Naca
	1	Nae1
	1	Naip5
	1	Nanog
	1	Nanos2
	1	Nanos3
	1	Napa
	1	Napg
	1	Narfl
	1	Nat1
	1	Nat10
	1	Nat9
	1	Nav3
	1	Ncapg
	1	Ncl
	1	Ndn
	1	Ndrg2
	1	Ndufa10
	1	Ndufa13
	1	Ndufa6
	1	Ndufa7
	1	Ndufab1
	1	Ndufaf1
	1	Ndufaf3
	1	Ndufaf5
	1	Ndufaf6
	1	Ndufaf7
	1	Ndufc1
	1	Ndufs4
	1	Ndufs7
	1	Nedd4
	1	Nek3
	1	Nek4
	1	Nelfa
	1	Nelfcd
	1	Nepro
	1	Neurl2
	1	Neurog1
	1	Nfatc4
	1	Nfkbid
	1	Nfs1
	1	Nfu1
	1	Ngfrap1
	1	Nhlrc1
	1	Nhp2
	1	Nif3l1
	1	Nipsnap1
	1	Nit1
	1	Nkain4
	1	Nle1
	1	Nlrc4
	1	Nme7
	1	Nmi
	1	Nmral1
	1	Nnt
	1	Nob1
	1	Noc2l
	1	Noct
	1	Nodal
	1	Nol6
	1	Nol7
	1	Nop10
	1	Nop16
	1	Notch3
	1	Noxred1
	1	Nphs1
	1	Nphs1os
	1	Npm1
	1	Npm3
	1	Nprl2
	1	Nprl3
	1	Nr0b1
	1	Nr1h2
	1	Nr2f6
	1	Nrros
	1	Nsd1
	1	Ntan1
	1	Nthl1
	1	Nubpl
	1	Nudt10
	1	Nudt13
	1	Nudt14
	1	Nudt2
	1	Nudt9
	1	Numa1
	1	Nup210l
	1	Nup37
	1	Nup43
	1	Nupl2
	1	Nxf1
	1	Odf2
	1	Ogt
	1	Olfml3
	1	Olig1
	1	Ooep
	1	Optn
	1	Orai3
	1	Orc3
	1	Ormdl2
	1	Os9
	1	Osbpl1a
	1	Oscp1
	1	Osgep
	1	Osgepl1
	1	Otc
	1	Otub1
	1	Otx2
	1	Otx2os1
	1	Oxa1l
	1	Oxld1
	1	P4ha1
	1	Pabpc1
	1	Pabpc4l
	1	Pabpn1
	1	Padi6
	1	Paip2
	1	Pak1ip1
	1	Pak4
	1	Pak7
	1	Pam16
	1	Pamr1
	1	Paox
	1	Paqr4
	1	Park7
	1	Parl
	1	Parp10
	1	Parp11
	1	Parp2
	1	Parp9
	1	Parpbp
	1	Pars2
	1	Pax6
	1	Pcca
	1	Pcgf1
	1	Pcif1
	1	Pcm1
	1	Pcmtd1
	1	Pcmtd2
	1	Pcnxl4
	1	Pcp2
	1	Pcyt1b
	1	Pdcl2
	1	Pddc1
	1	Pde4b
	1	Pde6b
	1	Pdha1
	1	Pdhb
	1	Pdlim3
	1	Pdpn
	1	Pdzd4
	1	Pdzk1
	1	Pecr
	1	Peg3
	1	Peli3
	1	Peo1
	1	Pepd
	1	Pes1
	1	Pet100
	1	Pex10
	1	Pex11g
	1	Pex19
	1	Pex2
	1	Pex5
	1	Pex7
	1	Pfdn2
	1	Pfdn5
	1	Pfdn6
	1	Pfkfb1
	1	Pfkm
	1	Pgap2
	1	Pgk1
	1	Pgls
	1	Pgpep1
	1	Pgpep1l
	1	Phb
	1	Phf20
	1	Phf23
	1	Phf6
	1	Phldb3
	1	Pi4kb
	1	Pias1
	1	Pias3
	1	Pias4
	1	Pigl
	1	Pigo
	1	Pigv
	1	Pigyl
	1	Pih1d2
	1	Pik3r3
	1	Pim3
	1	Pink1
	1	Pinlyp
	1	Pipox
	1	Pitx2
	1	Pja1
	1	Pkm
	1	Pla2g12b
	1	Pla2r1
	1	Plac9b
	1	Plag1
	1	Platr10
	1	Platr17
	1	Platr26
	1	Platr27
	1	Plekhf1
	1	Plekhm3
	1	Plekhn1
	1	Plk5
	1	Plp2
	1	Plpp7
	1	Plvap
	1	Plxna3
	1	Pml
	1	Pmm1
	1	Pmpcb
	1	Pnck
	1	Pnisr
	1	Pnkp
	1	Pnldc1
	1	Pnmal2
	1	Pnpla6
	1	Pnpla7
	1	Pnpo
	1	Pnpt1
	1	Pnrc1
	1	Poli
	1	Polr1a
	1	Polr1b
	1	Polr1c
	1	Polr1e
	1	Polr3c
	1	Polrmt
	1	Pomgnt2
	1	Pomk
	1	Pomt1
	1	Porcn
	1	Pot1a
	1	Pot1b
	1	Pou5f1
	1	Pou6f1
	1	Ppan
	1	Ppia
	1	Ppid
	1	Ppox
	1	Ppp1r10
	1	Ppp1r16a
	1	Ppp1r35
	1	Ppp2r1a
	1	Ppp2r2b
	1	Ppp3cc
	1	Ppp5c
	1	Ppt1
	1	Pqbp1
	1	Prap1
	1	Prc1
	1	Prdm14
	1	Prdx2
	1	Preb
	1	Prelid2
	1	Prepl
	1	Prkdc
	1	Prmt1
	1	Prmt10
	1	Prmt2
	1	Prmt3
	1	Prmt5
	1	Proca1
	1	Prodh
	1	Prpf3
	1	Prpf6
	1	Prr14
	1	Prr15l
	1	Prr19
	1	Prr7
	1	Prss28
	1	Prss29
	1	Prss30
	1	Prss34
	1	Prx
	1	Psenen
	1	Psip1
	1	Pskh1
	1	Psma1
	1	Psma2
	1	Psma5
	1	Psmb5
	1	Psmb6
	1	Psmc2
	1	Psmc5
	1	Psmd1
	1	Psmd12
	1	Psmd14
	1	Psmd2
	1	Psmd6
	1	Psme1
	1	Psme2
	1	Psme2b
	1	Psmg1
	1	Psmg2
	1	Ptcd1
	1	Ptcd2
	1	Ptdss2
	1	Pter
	1	Ptges3
	1	Ptgr1
	1	Ptgr2
	1	Pts
	1	Pttg1
	1	Puf60
	1	Pum3
	1	Pus3
	1	Pvrl2
	1	Pxmp2
	1	Pycr1
	1	Pycr2
	1	Pyroxd1
	1	Pzp
	1	R3hdm1
	1	R3hdm4
	1	Rab11fip4os1
	1	Rab12
	1	Rab6b
	1	Rab7b
	1	Rabggtb
	1	Rabl6
	1	Rad1
	1	Rad23a
	1	Rad50
	1	Radil
	1	Ralgps1
	1	Raly
	1	Ran
	1	Rap2b
	1	Rarg
	1	Rars2
	1	Rasal1
	1	Rassf9
	1	Rax
	1	Rbak
	1	Rbbp7
	1	Rbm10
	1	Rbm12b1
	1	Rbm15
	1	Rbm25
	1	Rbm38
	1	Rbm42
	1	Rbmx
	1	Rcbtb1
	1	Rcbtb2
	1	Rcn1
	1	Rcn3
	1	Rec8
	1	Reg2
	1	Relb
	1	Renbp
	1	Repin1
	1	Reps2
	1	Rexo2
	1	Rexo4
	1	Rfesd
	1	Rfxank
	1	Rgl2
	1	Rgma
	1	Rhbdd3
	1	Rhd
	1	Rhox1
	1	Rhox10
	1	Rhox5
	1	Ribc1
	1	Ric8
	1	Rif1
	1	Rimbp2
	1	Ring1
	1	Rmdn1
	1	Rmnd1
	1	Rnaseh1
	1	Rnf114
	1	Rnf125
	1	Rnf126
	1	Rnf13
	1	Rnf145
	1	Rnf17
	1	Rnf187
	1	Rnf213
	1	Rnf214
	1	Rnf224
	1	Rnf32
	1	Rnf41
	1	Rnf5
	1	Rnmtl1
	1	Rogdi
	1	Ror1
	1	Rp2
	1	RP23-178C20.4
	1	RP23-310J6.2
	1	RP23-394F19.1
	1	RP23-430B14.2
	1	RP23-435E16.1
	1	RP24-549B12.4
	1	Rpa3
	1	Rpap2
	1	Rpf2
	1	Rpl10
	1	Rpl10a
	1	Rpl10-ps3
	1	Rpl11
	1	Rpl13
	1	Rpl13a
	1	Rpl13a-ps1
	1	Rpl13-ps3
	1	Rpl14
	1	Rpl17
	1	Rpl18
	1	Rpl18a
	1	Rpl19
	1	Rpl21
	1	Rpl22
	1	Rpl22l1
	1	Rpl23
	1	Rpl23a
	1	Rpl23a-ps3
	1	Rpl24
	1	Rpl26
	1	Rpl27a
	1	Rpl27-ps3
	1	Rpl28
	1	Rpl29
	1	Rpl3
	1	Rpl30
	1	Rpl31
	1	Rpl32
	1	Rpl34
	1	Rpl35
	1	Rpl35a
	1	Rpl36
	1	Rpl36a
	1	Rpl36al
	1	Rpl37
	1	Rpl37a
	1	Rpl38
	1	Rpl39
	1	Rpl4
	1	Rpl41
	1	Rpl5
	1	Rpl6
	1	Rpl6l
	1	Rpl7
	1	Rpl7a
	1	Rpl7a-ps3
	1	Rpl7a-ps5
	1	Rpl7l1
	1	Rpl8
	1	Rpl9
	1	Rpl9-ps6
	1	Rplp1
	1	Rplp2
	1	Rpp38
	1	Rpp40
	1	Rps10
	1	Rps11
	1	Rps12
	1	Rps13
	1	Rps14
	1	Rps15
	1	Rps15a
	1	Rps16
	1	Rps17
	1	Rps18
	1	Rps18-ps3
	1	Rps19
	1	Rps2
	1	Rps20
	1	Rps23
	1	Rps24
	1	Rps25
	1	Rps26
	1	Rps26-ps1
	1	Rps27
	1	Rps27a
	1	Rps27l
	1	Rps2-ps6
	1	Rps3
	1	Rps3a1
	1	Rps4x
	1	Rps5
	1	Rps6
	1	Rps6ka5
	1	Rps7
	1	Rps8
	1	Rps9
	1	Rpusd1
	1	Rpusd2
	1	Rpusd4
	1	Rrad
	1	Rragb
	1	Rrp15
	1	Rrp1b
	1	Rrp36
	1	Rrp9
	1	Rrs1
	1	Rsl24d1
	1	Rsph9
	1	Rspo1
	1	Rspo3
	1	Rsrp1
	1	Rtcb
	1	Rtfdc1
	1	Rtp4
	1	Rufy1
	1	Ruvbl1
	1	Ruvbl2
	1	Rwdd1
	1	Rxrb
	1	S1pr1
	1	Sae1
	1	Samd9l
	1	Samhd1
	1	Sap130
	1	Sap30
	1	Sardh
	1	Sarnp
	1	Sars
	1	Sat2
	1	Sbds
	1	Scamp3
	1	Scaper
	1	Scfd1
	1	Sclt1
	1	Scrn3
	1	Scrt1
	1	Sdccag8
	1	Sdf2
	1	Sdhc
	1	Sdr39u1
	1	Sdsl
	1	Sec1
	1	Sec11a
	1	Selo
	1	Senp8
	1	Sepp1
	1	Sepw1
	1	Serbp1
	1	Serf2
	1	Serpinf1
	1	Serpinh1
	1	Sertad3
	1	Sesn3
	1	Set
	1	Setd3
	1	Setd4
	1	Setd5
	1	Setd7
	1	Sf3a2
	1	Sfi1
	1	Sfr1
	1	Sftpd
	1	Sfxn2
	1	Sfxn3
	1	Sfxn4
	1	Sgcg
	1	Sgta
	1	Sh3bgrl
	1	Sh3bp4
	1	Sh3bp5l
	1	Shcbp1
	1	Shf
	1	Siglecf
	1	Sirt4
	1	Sirt5
	1	Six1
	1	Six4
	1	Ska3
[truncated: 7,945 more rows]
