# Supplementary material for: Developmental kinetics and transcriptome dynamics of stem cell specification in the spermatogenic lineage
Source: Nat Commun. 2019 Jun 26;10:2787. doi: 10.1038/s41467-019-10596-0 (PMC6594958; doi:10.1038/s41467-019-10596-0)
Supplement: Supplementary file 7 — Source Data [file 41467_2019_10596_MOESM7_ESM.xlsx]

## Sheet: Figure 1e
Figure 1e: Number of Cells
		Total Spermatogonia					eGFP+
		E16.5	E18.5	P0	P1	P2	E16.5	E18.5	P0	P1	P2
	Rep1	9234	7400	9672	13311	13175	246	835	4861	10068	8785
	Rep2	11586	10075	10629	10079	19304	178	2450	4689	6497	16396
	Rep3	12214	10786	13779	12604	11014	410	1932	7053	9957	8065
	Rep4			10475	12783	11398			4814	9383	9467
	Rep5			7943					3458
	Average	11011.3	9420.33	10499.6	12194.2	13722.8	278	1739	4975	8976.25	10678.2

## Sheet: Figure 1f
Figure 1f: Percent of the Population in S/G2/M
			E16.5		E18.5		P0		P1		P2
			GFP+	GFP-	GFP+	GFP-	GFP+	GFP-	GFP+	GFP-	GFP+	GFP-
	Rep1	G1/G0	71.9	62.59	93.33	86.09	85.29	77.16	83.11	81.66	80	82.22
		S	14.6	11.66	5.67	9.32	4.2	12.65	7.06	5.62	15.83	7.62
		G2/M	13.5	24.99	1	4.44	7.51	8.02	7.92	9.91	3.12	8.83
	Rep2	G1/G0	63.64	54.15	88.49	98.18	80.93	85.97	79.3	85.19	79.15	88.37
		S	9.09	8.05	6.47	1.68	6.53	7.05	5.23	4.81	13.48	7.64
		G2/M	22.73	32.81	1.44	0.14	2.58	6.43	3.17	8.65	6.55	3.65
	Rep3	G1/G0	77.78	64.34	91.53	97.82	89.51	85.62	77.16	87.32	81.09	87.99
		S	11.11	10.86	3.6	1.99	4.42	6.27	6.85	4.88	12.38	8.13
		G2/M	11.11	24.27	2.77	0.19	4.51	7.48	2.45	5.85	5.52	2.83
	Rep4	G1/G0					83.8	86.51
		S					3.82	4.86
		G2/M					8.38	6.56
	Average	G1/G0	71.1067	60.36	91.1167	94.03	84.8825	83.815	79.8567	84.7233	80.08	86.1933
		S	11.6	10.19	5.24667	4.33	4.7425	7.7075	6.38	5.10333	13.8967	7.79667
		G2/M	15.78	27.3567	1.73667	1.59	5.745	7.1225	4.51333	8.13667	5.06333	5.10333
		S/G2/M	27.38	37.5467	6.98333	5.92	10.4875	14.83	10.8933	13.24	18.96	12.9

## Sheet: Figure 1g
Figure 1g: Percent of tdTomato+ Population
		eGFP+					eGFP Negative
		E16.5	E18.5	P0	P1	P2	E16.5	E18.5	P0	P1	P2
	Rep1	5.1	11.29	50.26	75.64	66.68	94.9	88.71	49.74	24.36	33.32
	Rep2	1.54	24.32	44.12	64.46	84.94	98.46	69.37	55.88	35.54	15.06
	Rep3	3.36	17.91	51.19	79	73.22	96.64	82.09	48.81	21	26.78
	Rep4			45.96	73.4	83.06			54.04	26.6	16.94
	Rep5			43.53					56.47
	Average	3.33333	17.84	47.012	73.125	76.975	96.6667	80.0567	52.988	26.875	23.025

## Sheet: Figure 1h
Figure 1h: Percent of tdTomato+ Population
			GFP-Bright	GFP-Mid	GFP-Dim
	E16.5	Rep1			3.33
		Rep2			1.54
		Rep3			3.36
		Average			2.74333
	E18.5	Rep1			11.29
		Rep2			24.32
		Rep3			17.91
		Average			17.84
	P0	Rep1	4.22	18.6	27.44
		Rep2	2.46	24.37	17.29
		Rep3	7.1	27.86	16.23
		Rep4	4.4	29.87	11.69
		Rep5	10.57	13.62	19.33
		Average	5.75	22.864	18.396
	P1	Rep1	27.48	36.2	11.97
		Rep2	21.51	30.4	12.54
		Rep3	24	34.91	20.09
		Rep4	35.85	31.68	5.87
		Average	27.21	33.2975	12.6175
	P2	Rep1	30.25	25.62	10.82
		Rep2	48.01	27.18	9.75
		Rep3	43.58	22.15	7.49
		Rep4	39.39	33.35	10.32
		Average	40.3075	27.075	9.595

## Sheet: Figure 2a
Figure 2a: Percent of Cells (in each cell cycle)
	P2							P3
			GFP-Bright	GFP-Mid	GFP-Dim	GFP-				GFP-Bright	GFP-Mid	GFP-Dim	GFP-
	Rep1	G1/G0	81.42	77.88	76.72	82.22		Rep1	G1/G0	52.2	65.13	77.8	87
		S	15.69	15.99	15.09	7.62			S	14.92	8.43	9.27	3.37
		G2/M	2.81	4.46	0.86	8.83			G2/M	30.17	21.07	8.34	8.72
	Rep2	G1/G0	77.66	85.73	75.81	88.37		Rep2	G1/G0	42.4	56.31	68.81	85.8
		S	14.47	8.61	16.81	7.64			S	19.32	13.39	12.99	5.06
		G2/M	7.52	3.94	4.72	3.65			G2/M	32.46	23.93	9.33	7.75
	Rep3	G1/G0	79.81	84.92	78.63	87.99		Rep3	G1/G0	47.59	61.38	75.04	88.43
		S	13.8	9.05	11.97	8.13			S	17.76	17.3	11.27	4.6
		G2/M	5.87	4.77	5.13	2.83			G2/M	31.49	16.58	11.27	6.74
	Average	G1/G0	79.63	82.8433	77.0533	86.1933		Average	G1/G0	47.3967	60.94	73.8833	87.0767
		S	14.6533	11.2167	14.6233	7.79667			S	17.3333	13.04	11.1767	4.34333
		G2/M	5.4	4.39	3.57	5.10333			G2/M	31.3733	20.5267	9.64667	7.73667

## Sheet: Figure 2b
Figure 2b: Percent of total tdTomato+ population
				Developmental Age
				P2	P3	P4	P5	P6	P7	P8	P9
		% eGFP-Bright	Rep1	30.25	65.45	47.41	26.08	15.32	5.96	2.93	3.53
			Rep2	48.01	73.14	61.06	24.93	19.08	4.29	3.16	3.87
			Rep3	43.58	65.26	58.39	41.31	4.87	3.97	2.37	2.58
			Rep4	39.39	72.87	48.62	17.27	5.21	4.72	3	2.87
			Rep5		61.67		21.37	5.67	2.01	3	3.59
			Rep6					7.84	2.03	4
			Rep7						3.73
			Average	40.3075	67.678	53.87	26.192	9.665	3.81571	3.07667	3.288
		% eGFP-Mid	Rep1	25.62	10.47	40.81	60.82	66.63	27.24	27.61	23.3
			Rep2	27.18	12.1	29.34	51.36	68.38	37.95	34.35	35.36
			Rep3	22.15	13.16	31.87	39.67	62.22	36.06	33.52	20.93
			Rep4	33.35	11.88	41.77	69.12	61.45	42.69	27.02	16.71
			Rep5		26.87		65.07	69.54	28.27	30.25	27.62
			Rep6					66.79	32.66	37.45
			Rep7						46.07
			Average	27.075	14.896	35.9475	57.208	65.835	35.8486	31.7	24.784
		% eGFP-Dim	Rep1	10.82	2.26	4.81	6.59	15.06	55.41	57.08	64.01
			Rep2	9.75	3.73	4.46	11.53	8.88	50.44	51.52	53.39
			Rep3	7.49	2.89	6.38	6.22	30.47	51.41	54.97	62.86
			Rep4	10.32	2.09	4.28	6.25	29.82	44.2	58.99	58.25
			Rep5		4.41		7.89	19.86	58.83	56.46	59.22
			Rep6					18.49	55	53.44
			Rep7						40.79
			Average	9.595	3.076	4.9825	7.696	20.43	50.8686	55.41	59.546

## Sheet: Figure 2c
Figure 2c: Fold Change in ID4-eGFPBright (from previous developmental day)
		Developmental Age
		P2	P3	P4	P5	P6	P7	P8	P9
	Rep1	1.18685	3.35565	1.36713	0.657154	1.84999	0.843464	1.23545	1.14108
	Rep2	2.75987	5.58153	1.82974	0.452417	1.75711	0.770328	1.3432	0.855486
	Rep3	1.42943	3.2901	1.93764	0.691446	1.04443	0.624742	0.860934	1.13321
	Rep4	1.33701	4.60558		0.308271	1.21405	1.1508	1.00182	1.20948
	Rep5		4.2089		0.430624	0.977676	0.452007	1.04279	1.08155
	Rep6					1.33233	0.351669	1.63899
	Rep7						0.6887
	Average	1.67829	4.20835	1.7115	0.507983	1.3626	0.697388	1.0176	1.08416

## Sheet: Figure 2d
Figure 2d: Cell Number per Animal
			Developmental Age
			E16.5	E18.5	P0	P1	P2	P3	P4	P5	P6	P7	P8	P9	Adult
		eGFP-Bright			408	3658	3985	18912	32424	26675	38147	23804	24316	26663	32714
					261	2168	9268	31458	43396	18365	36232	21740	26437	19989	15030
					978	3025	4800	18543	45955	28067	21536	17631	16945	26479	28554
					461	4583	4490	25957	21072	12513	25034	32478	19718	28261	35600
					840			23721		17480	20160	12757	20524	25271
											27473	9925	32259
												19436
		Average			589.6	3358.5	5635.75	23718.2	35711.8	20620	28097	19681.6	23366.5	25332.6	27974.5
		eGFP-Mid			1799	4818	3375	3025	27910	62208	165909	108797	229136	175834	180524
					2590	3064	5247	5204	20852	37834	129849	192317	287376	182832	88382
					3839	4400	2440	3739	25083	26953	275150	160149	239660	214721	137375
					3129	4050	3801	4232	18103	50082	295263	293747	177592	164464	163378
					1082			10336		53225	247249	179417	206952	194257
											234042	159677	302021
												240064
		Average			2487.8	4083	3715.75	5307.2	22987	46060.4	224577	190595	240456	186422	142415
		eGFP-Dim	471	835	2654	1593	1426	653	3290	6740	37499	221308	473709	483100	341499
			178	2450	1838	1264	1882	1604	3170	8493	16862	255612	431021		294225
			410	1932	2236	2532	825	821	5021	4226	134745	228321	393022	644971	287283
					1225	750	1176	744	1855	4529	143283	304137	387718	573218	371256
					1535			1696		6454	70612	373367	386265	416414
											64792	268899	430975
												212551
		Average	353	1739	1897.6	1534.75	1327.25	1103.6	3334	6088.4	77965.5	266314	417118	529426	323566
		eGFP Negative	8763	6565	4811	3242	4390	6204	4767	6659	7470	45492	102742	69129	1440003
			11407	6989	5939	3582	2907	4748	2772	8972	6950	37044	91776	138164	1235875
			11804	8854	6725	2647	2950	5308	2644	8703	10790	38016	65349	139829	1133268
					5661	3400	1931	4688	2310	5333	16913	57731	72233	218161	1548595
					4485			2712		4630	17529	69114	70398	67271
											24074	50406	41291
												49034
		Average	10658	7469.33	5524.2	3217.75	3044.5	4732	3123.25	6859.4	13954.3	49548.1	73964.8	126511	1.33944e+06

## Sheet: Figure 2e
Figure 2e: Percent of the Population in S/G2/M
			P0				P1				P2				P3				P4				P5				P6				P7				P8				P9				Adult (>P56)
			GFP-Bright	GFP-Mid	GFP-Dim	GFP-	GFP-Bright	GFP-Mid	GFP-Dim	GFP-	GFP-Bright	GFP-Mid	GFP-Dim	GFP-	GFP-Bright	GFP-Mid	GFP-Dim	GFP-	GFP-Bright	GFP-Mid	GFP-Dim	GFP-	GFP-Bright	GFP-Mid	GFP-Dim	GFP-	GFP-Bright	GFP-Mid	GFP-Dim	GFP-	GFP-Bright	GFP-Mid	GFP-Dim	GFP-	GFP-Bright	GFP-Mid	GFP-Dim	GFP-	GFP-Bright	GFP-Mid	GFP-Dim	GFP-	GFP-Bright	GFP-Mid	GFP-Dim	GFP-
	Rep1	S	0	5.71	4.05	12.65	12.1	5.61	3.64	5.62	15.69	15.99	15.09	7.62	14.92	8.43	9.27	3.37	23.8	19.05	12.82	9.67	20.41	19.3	13.96	6.42	19.44	15.57	16.81	11.41	12.56	11.3	16.19	12.28	13.48	12.96	14.11	12.15	10.73	11.67	14.63	15.77	16.3	18.2	16.8	4
		G2/M	6.25	5.71	8.1	8.02	9.77	7.26	6.83	9.91	2.81	4.46	0.86	8.83	30.17	21.07	8.34	8.72	29.96	22.03	14.14	7.46	34.5	23.68	15.31	10.4	34.95	23.74	14.62	7.9	39.47	23.39	19.08	9.94	28.12	18.5	24.64	13.83	41.3	20.71	24.15	12.52	14.5	8	8.8	4.9
	Rep2	S	13.33	4.84	9.52	7.05	14.98	8.4	5.76	4.81	14.47	8.61	16.81	7.64	19.32	13.39	12.99	5.06	22.37	19.53	12.94	8.04	24.53	21.15	16.75	10.65	16.99	16.68	17.11	12.87	17.5	12.68	16.08	10.79	18.66	14.54	15.68	16.99	14.58	13.96	19.91	15.47	13.7	12.4	11.9	3
		G2/M	13.33	6.45	3.17	6.43	4.63	3.32	4.07	8.65	7.52	3.94	4.72	3.65	32.46	23.93	9.33	7.75	32.46	22.45	17.05	8.04	31.73	20.85	9.86	8.57	39.15	27.13	15.94	8.14	44.17	25.92	17.74	9.15	34.08	20.59	19.77	8.81	30.33	25.6	17.3	7.57	21.7	15.5	17.4	16.8
	Rep3	S	9.02	10.2	10.06	6.27	14.46	15.05	15.73	4.88	13.8	9.05	11.97	8.13	17.76	17.3	11.27	4.6	24.66	21.16	11.07	7.56	27.93	22.94	22.93	16.39	23.85	20.7	18.77	7.49	12.71	11.6	16.61	10.42	18.84	18.4	10.93	8.62	11.67	13.89	14.85	18.28	18	19.8	12.8	3.7
		G2/M	8.27	5.44	3.17	7.48	6.43	5.38	2.25	5.85	5.87	4.77	5.13	2.83	31.49	16.58	11.27	6.74	31.2	20.53	17.65	6.72	30.79	22.36	13.52	7.79	36.18	23.25	14.9	4.24	48.07	28.35	23.61	9.3	38.02	23.65	23.84	15.65	22.18	18.08	28.46	12.93	14.6	8.1	6.1	4.8
	Rep4	S	4.84	4.15	9.27	4.86																					21.09	18.97	20.03	6.95					13.32	15.46	11.87	15.64
		G2/M	14.52	9.13	7.14	6.56																					30.64	19.23	13.22	5.38					28.56	21.94	23.29	11.14
	Average	S	6.7975	6.225	8.225	7.7075	13.8467	9.68667	8.37667	5.10333	14.6533	11.2167	14.6233	7.79667	17.3333	13.04	11.1767	4.34333	23.61	19.9133	12.2767	8.42333	24.29	21.13	17.88	11.1533	20.3425	17.98	18.18	9.68	14.2567	11.86	16.2933	11.1633	16.075	15.34	13.1475	13.35	12.3267	13.1733	16.4633	16.5067	16	16.8	13.8333	3.56667
		G2/M	10.5925	6.6825	5.395	7.1225	6.94333	5.32	4.38333	8.13667	5.4	4.39	3.57	5.10333	31.3733	20.5267	9.64667	7.73667	31.2067	21.67	16.28	7.40667	32.34	22.2967	12.8967	8.92	35.23	23.3375	14.67	6.415	43.9033	25.8867	20.1433	9.46333	32.195	21.17	22.885	12.3575	31.27	21.4633	23.3033	11.0067	16.9333	10.5333	10.7667	8.83333
		S/G2/M	14.3	12.9075	13.62	14.83	20.79	15.0067	12.76	13.24	20.0533	15.6067	18.1933	12.9	48.7067	33.5667	20.8233	12.08	54.8167	41.5833	28.5567	15.83	56.63	43.4267	30.7767	20.0733	55.5725	41.3175	32.85	16.095	58.16	37.7467	36.4367	20.6267	48.27	36.51	36.0325	25.7075	43.5967	34.6367	39.7667	27.5133	32.9333	27.3333	24.6	12.4
		** Data in Red omitted because there were too few cells

## Sheet: Figure 3b
Figure 3b: Percent of Cells in Nests
			Developmental Age
			P0	P1	P2	P3	P5	P7	P9
	Rep1	Bright	97.13	97.81	96.89	97.31	87.83	50.18	53.14
		Mid	88.02	83.23	77.56	70.46	74.71	56.19	34.6
	Rep2	Bright	99.61	99.24	97.24	95.83	75.42	58.26	49.81
		Mid	89.29	88.87	79.38	59.26	63.18	52.2	38.08
	Rep3	Bright	95.02	98.62	89.46	94.39	78.73	47.44	39.76
		Mid	87.18	88.84	68.43	67.67	48.96	28.37	43.36
	Replicate Averages	Bright	97.2533	98.5567	94.53	95.8433	80.66	51.96	47.57
		Mid	88.1633	86.98	75.1233	65.7967	62.2833	45.5867	38.68

[truncated: 18 more sheets: Figure 3c, Figure 3d, Figure 7c, Supp. Figure 1a, Supp. Figure 1b, Supp. Figure 1c, Supp. Figure 1d, Supp. Figure 1e, Supp. Figure 1f, Supp. Figure 1g, Supp. Figure 1h, Supp. Figure 1i, Supp. Figure 1j, Supp. Figure 1k, Supp. Figure 1l, Supp. Figure 1m, Supp. Figure 2c, Supp. Figure 4e]
